# Supplementary material for: Serological and molecular epidemiology of Japanese Encephalitis in Zhejiang, China, 2015-2018
Source: PLoS Negl Trop Dis. 2020 Aug 27;14(8):e0008574. doi: 10.1371/journal.pntd.0008574 (PMC7491720; doi:10.1371/journal.pntd.0008574)
Supplement: S1 Table — Microseroneutralization test results. A total of 429 infants (under 1 year old) and 761 participants (over 1 year old) were enrolled, a 2ml blood sample was drawn and tested by microseroneutralization test. P3(GIII) strain was neutralized by serum samples from participants. (XLS) [file pntd.0008574.s002.xls]

## Sheet: 1
Microseroneutralization test results of participants who are Less than one year old
No.	No. of sample	Age(M)	Seropositive against P3	GMT
1	0-1	0	+	15
2	0-2	0	-	5
3	0-3	0	-	5
4	0-4	0	-	5
5	0-5	0	-	5
6	0-6	0	+	15
7	0-7	0	-	5
8	0-8	0	-	5
9	0-9	0	-	5
10	0-10	0	+	10
11	0-11	0	-	5
12	0-12	0	-	5
13	0-13	0	-	5
14	0-14	0	+	15
15	0-15	0	-	5
16	0-16	0	+	15
17	0-17	0	-	5
18	0-18	0	+	30
19	0-19	0	+	15
20	0-20	0	-	5
21	0-21	0	-	5
22	0-22	0	-	5
23	0-23	0	-	5
24	0-24	0	+	10
25	0-25	0	+	15
26	0-26	0	-	5
27	0-27	0	+	15
28	0-28	0	-	5
29	0-29	0	-	5
30	0-30	0	-	5
31	0-31	0	-	5
32	0-32	0	-	5
33	0-33	0	-	5
34	0-34	0	-	5
35	0-35	0	-	5
36	0-36	0	-	5
37	0-37	0	-	5
38	0-38	0	+	60
39	0-39	0	-	5
40	0-40	0	+	10
41	0-41	0	+	30
42	0-42	0	-	5
43	0-43	0	+	60
44	0-44	0	-	5
45	0-45	0	+	30
46	0-46	0	-	5
47	0-47	0	-	5
48	0-48	0	+	30
49	0-49	0	+	30
50	0-50	0	+	30
51	0-51	0	-	5
52	0-52	0	+	15
53	0-53	0	+	30
54	0-54	0	-	5
55	0-55	0	-	5
56	0-56	0	+	20
57	0-57	0	-	5
58	0-58	0	+	30
59	1-1	1	-	5
60	1-2	1	-	5
61	1-3	1	-	5
62	1-4	1	+	15
63	1-5	1	-	5
64	1-6	1	+	15
65	1-7	1	-	5
66	1-8	1	-	5
67	1-9	1	-	5
68	1-10	1	-	5
69	1-11	1	+	15
70	1-12	1	-	5
71	1-13	1	+	15
72	1-14	1	-	5
73	1-15	1	+	10
74	1-16	1	+	15
75	1-17	1	-	5
76	1-18	1	+	30
77	1-19	1	-	5
78	1-20	1	+	30
79	1-21	1	-	5
80	1-22	1	-	5
81	1-23	1	+	60
82	1-24	1	-	5
83	1-25	1	+	10
84	1-26	1	-	5
85	1-27	1	-	5
86	1-28	1	-	5
87	1-29	1	-	5
88	1-30	1	-	5
89	1-31	1	-	5
90	1-32	1	-	5
91	1-33	1	-	5
92	1-34	1	-	5
93	1-35	1	+	30
94	1-36	1	-	5
95	1-37	1	-	5
96	1-38	1	+	60
97	1-39	1	-	5
98	1-40	1	-	5
99	1-41	1	-	5
100	1-42	1	-	5
101	1-43	1	-	5
102	1-44	1	-	5
103	1-45	1	-	5
104	1-46	1	-	5
105	1-47	1	-	5
106	1-48	1	+	60
107	1-49	1	-	5
108	1-50	1	-	5
109	1-51	1	-	5
110	1-52	1	-	5
111	1-53	1	-	5
112	1-54	1	+	30
113	1-55	1	-	5
114	1-56	1	-	5
115	1-57	1	-	5
116	2-1	2	-	5
117	2-2	2	+	30
118	2-3	2	-	5
119	2-4	2	-	5
120	2-5	2	-	5
121	2-6	2	-	5
122	2-7	2	-	5
123	2-8	2	-	5
124	2-9	2	-	5
125	2-10	2	-	5
126	2-11	2	-	5
127	2-12	2	-	5
128	2-13	2	+	60
129	2-14	2	-	5
130	2-15	2	-	5
131	2-16	2	-	5
132	2-17	2	-	5
133	2-18	2	-	5
134	2-19	2	-	5
135	2-20	2	+	20
136	2-21	2	-	5
137	2-22	2	-	5
138	2-23	2	-	5
139	2-24	2	-	5
140	2-25	2	-	5
141	2-26	2	-	5
142	2-27	2	+	30
143	2-28	2	-	5
144	2-29	2	-	5
145	2-30	2	-	5
146	2-31	2	-	5
147	2-32	2	+	20
148	2-33	2	-	5
149	2-34	2	-	5
150	2-35	2	-	5
151	2-36	2	-	5
152	2-37	2	-	5
153	2-38	2	+	10
154	2-39	2	-	5
155	2-40	2	-	5
156	2-41	2	-	5
157	2-42	2	-	5
158	2-43	2	-	5
159	2-44	2	-	5
160	2-45	2	-	5
161	2-46	2	-	5
162	2-47	2	-	5
163	2-48	2	-	5
164	2-49	2	+	20
165	2-50	2	-	5
166	2-51	2	-	5
167	2-52	2	-	5
168	3-1	3	-	5
169	3-2	3	-	5
170	3-3	3	-	5
171	3-4	3	-	5
172	3-5	3	+	10
173	3-6	3	-	5
174	3-7	3	-	5
175	3-8	3	-	5
176	3-9	3	-	5
177	3-10	3	-	5
178	3-11	3	-	5
179	3-12	3	+	40
180	3-13	3	-	5
181	3-14	3	-	5
182	3-15	3	-	5
183	3-16	3	-	5
184	3-17	3	-	5
185	3-18	3	-	5
186	3-19	3	-	5
187	3-20	3	-	5
188	3-21	3	+	15
189	3-22	3	-	5
190	3-23	3	-	5
191	3-24	3	-	5
192	3-25	3	-	5
193	3-26	3	-	5
194	3-27	3	-	5
195	3-28	3	-	5
196	3-29	3	-	5
197	3-30	3	-	5
198	3-31	3	-	5
199	3-32	3	-	5
200	3-33	3	-	5
201	3-34	3	-	5
202	3-35	3	-	5
203	3-36	3	-	5
204	3-37	3	+	20
205	3-38	3	-	5
206	3-39	3	-	5
207	3-40	3	-	5
208	3-41	3	-	5
209	3-42	3	-	5
210	3-43	3	+	20
211	3-44	3	-	5
212	3-45	3	-	5
213	3-46	3	-	5
214	3-47	3	-	5
215	3-48	3	-	5
216	3-49	3	-	5
217	3-50	3	-	5
218	3-51	3	-	5
219	3-52	3	-	5
220	3-53	3	-	5
221	4-1	4	-	5
222	4-2	4	-	5
223	4-3	4	-	5
224	4-4	4	-	5
225	4-5	4	-	5
226	4-6	4	-	5
227	4-7	4	-	5
228	4-8	4	-	5
229	4-9	4	-	5
230	4-10	4	-	5
231	4-11	4	-	5
232	4-12	4	-	5
233	4-13	4	-	5
234	4-14	4	-	5
235	4-15	4	-	5
236	4-16	4	-	5
237	4-17	4	-	5
238	4-18	4	-	5
239	4-19	4	-	5
240	4-20	4	-	5
241	4-21	4	+	60
242	4-22	4	-	5
243	4-23	4	-	5
244	4-24	4	-	5
245	4-25	4	-	5
246	4-26	4	-	5
247	4-27	4	+	20
248	4-28	4	-	5
249	4-29	4	-	5
250	4-30	4	+	20
251	4-31	4	+	10
252	4-32	4	-	5
253	4-33	4	-	5
254	5-1	5	-	5
255	5-2	5	-	5
256	5-3	5	-	5
257	5-4	5	-	5
258	5-5	5	-	5
259	5-6	5	-	5
260	5-7	5	-	5
261	5-8	5	-	5
262	5-9	5	-	5
263	5-10	5	-	5
264	5-11	5	-	5
265	5-12	5	-	5
266	5-13	5	-	5
267	5-14	5	-	5
268	5-15	5	-	5
269	5-16	5	-	5
270	5-17	5	+	30
271	5-18	5	-	5
272	5-19	5	-	5
273	5-20	5	-	5
274	5-21	5	+	10
275	5-22	5	-	5
276	5-23	5	-	5
277	5-24	5	-	5
278	5-25	5	-	5
279	5-26	5	-	5
280	5-27	5	+	30
281	5-28	5	+	40
282	5-29	5	-	5
283	6-1	6	-	5
284	6-2	6	-	5
285	6-3	6	+	40
286	6-4	6	-	5
287	6-5	6	+	20
288	6-6	6	-	5
289	6-7	6	-	5
290	6-8	6	-	5
291	6-9	6	-	5
292	6-10	6	-	5
293	6-11	6	-	5
294	6-12	6	-	5
295	6-13	6	-	5
296	6-14	6	-	5
297	6-15	6	-	5
298	6-16	6	+	30
299	6-17	6	-	5
300	6-18	6	-	5
301	6-19	6	-	5
302	6-20	6	-	5
303	6-21	6	-	5
304	6-22	6	-	5
305	6-23	6	-	5
306	7-1	7	+	30
307	7-2	7	-	5
308	7-3	7	-	5
309	7-4	7	-	5
310	7-5	7	-	5
311	7-6	7	+	30
312	7-7	7	-	5
313	7-8	7	-	5
314	7-9	7	-	5
315	7-10	7	-	5
316	7-11	7	-	5
317	7-12	7	-	5
318	7-13	7	-	5
319	7-14	7	-	5
320	7-15	7	-	5
321	7-16	7	-	5
322	7-17	7	-	5
323	7-18	7	-	5
324	7-19	7	-	5
325	7-20	7	-	5
326	7-21	7	-	5
327	7-22	7	-	5
328	7-23	7	+	30
329	8-1	8	-	5
330	8-2	8	-	5
331	8-3	8	-	5
332	8-4	8	-	5
333	8-5	8	-	5
334	8-6	8	-	5
335	8-7	8	-	5
336	8-8	8	-	5
337	8-9	8	-	5
338	8-10	8	-	5
339	8-11	8	-	5
340	8-12	8	-	5
341	8-13	8	-	5
342	8-14	8	+	30
343	8-15	8	-	5
344	8-16	8	-	5
345	8-17	8	-	5
346	8-18	8	-	5
347	8-19	8	+	30
348	8-20	8	-	5
349	8-21	8	-	5
350	8-22	8	-	5
351	8-23	8	-	5
352	8-24	8	-	5
353	9-1	9	-	5
354	9-2	9	-	5
355	9-3	9	-	5
356	9-4	9	-	5
357	9-5	9	-	5
358	9-6	9	-	5
359	9-7	9	-	5
360	9-8	9	-	5
361	9-9	9	-	5
362	9-10	9	-	5
363	9-11	9	-	5
364	9-12	9	-	5
365	9-13	9	-	5
366	9-14	9	-	5
367	9-15	9	-	5
368	9-16	9	-	5
369	9-17	9	-	5
370	9-18	9	-	5
371	9-19	9	-	5
372	9-20	9	+	15
373	9-21	9	-	5
374	9-22	9	-	5
375	9-23	9	-	5
376	9-24	9	-	5
377	10-1	10	-	5
378	10-2	10	-	5
379	10-3	10	-	5
380	10-4	10	-	5
381	10-5	10	-	5
382	10-6	10	-	5
383	10-7	10	-	5
384	10-8	10	-	5
385	10-9	10	-	5
386	10-10	10	-	5
387	10-11	10	-	5
388	10-12	10	-	5
389	10-13	10	-	5
390	10-14	10	-	5
391	10-15	10	-	5
392	10-16	10	-	5
393	10-17	10	-	5
394	10-18	10	+	20
395	10-19	10	+	20
396	10-20	10	-	5
397	10-21	10	-	5
398	10-22	10	-	5
399	10-23	10	-	5
400	10-24	10	-	5
401	10-25	10	-	5
402	10-26	10	-	5
403	10-27	10	-	5
404	10-28	10	-	5
405	10-29	10	-	5
406	11-1	11	-	5
407	11-2	11	-	5
408	11-3	11	-	5
409	11-4	11	+	30
410	11-5	11	-	5
411	11-6	11	-	5
412	11-7	11	-	5
413	11-8	11	-	5
414	11-9	11	-	5
415	11-10	11	-	5
416	11-11	11	-	5
417	11-12	11	-	5
418	11-13	11	-	5
419	11-14	11	-	5
420	11-15	11	-	5
421	11-16	11	-	5
422	11-17	11	-	5
423	11-18	11	-	5
424	11-19	11	-	5
425	11-20	11	-	5
426	11-21	11	-	5
427	11-22	11	+	20
428	11-23	11	-	5
429	11-24	11	-	5

## Sheet: 2
Microseroneutralization test results of participants who are more than one year old
No.	No. of sample	Group	Age(Y)	Seropositive against P3	GMT against P3
1	1-1	1	3.36164	+	160
2	1-2	1	3.88493	-	5
3	1-3	1	3.88493	-	5
4	1-4	1	3.66301	-	5
5	1-5	1	3.55068	+	15
6	1-6	1	3.94247	-	5
7	1-7	1	3.56712	+	15
8	1-8	1	3.71233	-	5
9	1-9	1	3.98904	+	15
10	1-10	1	3.84658	+	240
11	1-11	1	3.79726	+	120
12	1-12	1	3.68493	-	5
13	1-13	1	3.7589	+	30
14	1-14	1	2.73973	-	5
15	1-15	1	3.95068	+	10
16	1-16	1	3.3589	-	5
17	1-17	1	3.5589	+	30
18	1-18	1	3.32055	+	15
19	1-19	1	3.70959	-	5
20	1-20	1	3.43836	+	10
21	1-21	1	3.06575	-	5
22	1-22	1	3.27671	+	30
23	1-23	1	3.05205	-	5
24	1-24	1	3.18082	+	80
25	1-25	1	3.68493	+	60
26	1-26	1	3.52055	-	5
27	1-27	1	2.81644	+	20
28	1-28	1	3.86027	-	5
29	1-29	1	3.86849	-	5
30	1-30	1	3.63836	+	60
31	1-31	1	3.81918	-	5
32	1-32	1	3.63562	+	40
33	1-33	1	3.63014	-	5
34	1-34	1	3.85205	+	30
35	1-35	1	3.80548	+	20
36	1-36	1	3.52329	+	30
37	1-37	1	2.98356	+	15
38	1-38	1	3.71507	+	60
39	1-39	1	3.69589	+	30
40	1-40	1	3.44932	+	30
41	1-41	1	3.43562	-	5
42	1-42	1	3.14521	+	20
43	1-43	1	3.09589	+	40
44	1-44	1	2.41096	+	60
45	1-45	1	3.20548	+	40
46	1-46	1	3.40548	+	60
47	1-47	1	2.24658	+	240
48	1-48	1	2.96438	+	30
49	1-49	1	2.88493	-	5
50	1-50	1	2.88219	-	5
51	1-51	1	2.88219	+	40
52	1-52	1	2.77808	+	120
53	1-53	1	2.93425	+	30
54	1-54	1	2.52603	+	120
55	1-55	1	2.99452	+	10
56	1-56	1	2.47123	-	5
57	1-57	1	2.35616	-	5
58	1-58	1	2.71507	-	5
59	1-59	1	2.70959	-	5
60	1-60	1	3.22466	-	5
61	1-61	1	2.77534	+	30
62	1-62	1	2.82466	+	40
63	1-63	1	3.22192	+	120
64	1-64	1	2.98356	+	60
65	1-65	1	3.0274	-	5
66	1-66	1	2.95068	-	5
67	1-67	1	3.07671	+	240
68	1-68	1	3.09589	+	30
69	1-69	1	2.87397	-	5
70	1-70	1	2.90685	+	80
71	1-71	1	3.11233	-	5
72	1-72	1	2.91507	+	60
73	1-73	1	3.13425	+	30
74	1-74	1	3.24932	+	20
75	1-75	1	2.90137	+	60
76	1-76	1	2.9589	-	5
77	1-77	1	2.96986	-	5
78	1-78	1	3.07945	+	30
79	1-79	1	2.61096	-	5
80	1-80	1	2.58082	+	160
81	1-81	1	2.52603	+	60
82	1-82	1	2.74795	+	10
83	1-83	1	2.49863	+	20
84	1-84	1	2.50959	+	15
85	1-85	1	2.30137	+	120
86	1-86	1	2.69589	+	80
87	1-87	1	2.72329	+	15
88	1-88	1	2.79452	+	60
89	1-89	1	2.74521	+	30
90	4-1	4	6.08767	-	5
91	4-2	4	5.87123	-	5
92	4-3	4	6.32603	-	5
93	4-4	4	6.25205	+	10
94	4-5	4	5.7863	-	5
95	4-6	4	6.01644	-	5
96	4-7	4	5.95068	+	15
97	4-8	4	6.14247	+	120
98	4-9	4	5.52877	+	15
99	4-10	4	5.72329	+	15
100	4-11	4	6.29041	-	5
101	4-12	4	6.26575	+	15
102	4-13	4	5.95342	-	5
103	4-14	4	5.5589	+	40
104	4-15	4	5.41644	+	40
105	4-16	4	5.52055	+	10
106	4-17	4	5.53973	-	5
107	4-18	4	5.55068	-	5
108	4-19	4	5.27397	+	30
109	4-20	4	5.54521	+	40
110	4-21	4	5.56164	+	15
111	4-22	4	5.63836	+	20
112	4-23	4	5.14795	+	20
113	4-24	4	5.12603	-	5
114	4-25	4	6.06849	-	5
115	4-26	4	5.13151	-	5
116	4-27	4	5.06027	+	20
117	4-28	4	5.06027	+	10
118	4-29	4	5.63014	-	5
119	4-30	4	5.16986	+	15
120	4-31	4	4.90137	-	5
121	4-32	4	4.89315	-	5
122	4-33	4	5.04658	-	5
123	4-34	4	5.11233	+	40
124	4-35	4	4.7863	-	5
125	4-36	4	4.55342	-	5
126	4-37	4	4.89041	-	5
127	4-38	4	4.10137	-	5
128	4-39	4	4.50959	+	20
129	4-40	4	4.00822	+	15
130	4-41	4	4.55616	-	5
131	4-42	4	4.60548	+	20
132	4-43	4	4.64932	+	15
133	4-44	4	4.38904	+	15
134	4-45	4	4.32603	+	30
135	4-46	4	5.92603	+	60
136	4-47	4	5.43836	-	5
137	4-48	4	6.0274	-	5
138	4-49	4	5.43014	+	40
139	4-50	4	5.70411	-	5
140	4-51	4	6.02466	-	5
141	4-52	4	6.18082	+	15
142	4-53	4	5.74247	+	30
143	4-54	4	6.0411	-	5
144	4-55	4	6.00274	-	5
145	4-56	4	5.75068	-	5
146	4-57	4	5.83014	-	5
147	4-58	4	5.56986	-	5
148	4-59	4	5.47945	+	40
149	4-60	4	5.56438	+	15
150	4-61	4	5.20548	-	5
151	4-62	4	4.80548	+	160
152	4-63	4	4.79178	+	30
153	4-64	4	5.40822	+	15
154	4-65	4	5.40822	+	20
155	4-66	4	5.15342	-	5
156	4-67	4	5.10685	+	60
157	4-68	4	4.79726	+	30
158	4-69	4	5.15068	+	30
159	4-70	4	4.32603	+	15
160	4-71	4	4.28219	+	120
161	4-72	4	4.83014	-	5
162	4-73	4	4.92329	-	5
163	4-74	4	4.76986	+	80
164	4-75	4	4.58082	+	20
165	4-76	4	4.53973	+	80
166	4-77	4	4.17534	+	15
167	4-78	4	4.47671	-	5
168	4-79	4	4.08767	-	5
169	4-80	4	4.23288	+	40
170	4-81	4	4.12329	+	30
171	4-82	4	4.51781	-	5
172	4-83	4	6.12603	-	5
173	4-84	4	4.52329	+	30
174	4-85	4	4.16164	+	20
175	4-86	4	4.39452	-	5
176	4-87	4	4.44932	+	30
177	4-88	4	4.33425	+	10
178	4-89	4	5.03836	+	30
179	4-90	4	5.90137	-	5
180	4-91	4	5.67945	-	5
181	4-92	4	5.36164	+	30
182	4-93	4	4.93699	+	15
183	4-94	4	5.98356	+	15
184	4-95	4	5.21644	-	5
185	4-96	4	5.39452	-	5
186	4-97	4	5.5863	-	5
187	4-98	4	5.49315	+	30
188	4-99	4	4.92055	+	15
189	4-100	4	5.4	-	5
190	4-101	4	5.33425	-	5
191	4-102	4	5.74795	-	5
192	4-103	4	5.91507	+	60
193	4-104	4	5.78356	-	5
194	4-105	4	5.93151	+	20
195	4-106	4	5.80274	-	5
196	4-107	4	5.10137	+	60
197	4-108	4	5.29315	+	40
198	4-109	4	5.43288	+	30
199	4-110	4	5.71781	-	5
200	4-111	4	5.93973	+	15
201	4-112	4	5.73151	+	15
202	4-113	4	5.30685	+	15
203	4-114	4	5.91507	+	20
204	4-115	4	5.6	-	5
205	4-116	4	5.41644	-	5
206	4-117	4	5.80822	-	5
207	4-118	4	5.12055	+	15
208	7-1	7	13.326	-	5
209	7-2	7	12.9616	-	5
210	7-3	7	12.989	+	30
211	7-4	7	12.9151	+	30
212	7-5	7	13.0658	+	120
213	7-6	7	12.7562	-	5
214	7-7	7	13.1068	-	5
215	7-8	7	13.2329	-	5
216	7-9	7	12.9589	-	5
217	7-10	7	13.5479	-	5
218	7-11	7	13.0849	+	30
219	7-12	7	13.6466	-	5
220	7-13	7	13.0192	-	5
221	7-14	7	13.2877	-	5
222	7-15	7	13.4658	-	5
223	7-16	7	13.5699	-	5
224	7-17	7	12.937	-	5
225	7-18	7	13.2356	-	5
226	7-19	7	13.7315	-	5
227	7-20	7	13.3452	-	5
228	7-21	7	13.3562	-	5
229	7-22	7	13.2411	+	15
230	7-23	7	13.5315	-	5
231	7-24	7	12.8849	-	5
232	7-25	7	12.9096	-	5
233	7-26	7	13.463	-	5
234	7-27	7	13.1151	-	5
235	7-28	7	13.0493	+	15
236	7-29	7	13.6438	-	5
237	7-30	7	13.5178	-	5
238	7-31	7	13.1288	-	5
239	7-32	7	13.211	+	20
240	7-33	7	13.2466	-	5
241	7-34	7	13.3781	-	5
242	7-35	7	12.8055	-	5
243	7-36	7	13.1178	-	5
244	7-37	7	12.9425	+	15
245	7-38	7	12.7808	+	10
246	7-39	7	12.9479	-	5
247	7-40	7	13.7425	-	5
248	7-41	7	13.0877	-	5
249	7-42	7	13.5973	-	5
250	7-43	7	13.0384	-	5
251	7-44	7	13.0904	+	15
252	7-45	7	12.8658	-	5
253	7-46	7	13.7123	+	15
254	7-47	7	13.526	-	5
255	7-48	7	13.4548	-	5
256	7-49	7	13.537	-	5
257	7-50	7	13.0055	-	5
258	7-51	7	13.6219	-	5
259	7-52	7	13.2027	-	5
260	7-53	7	13.2849	-	5
261	7-54	7	13.6055	-	5
262	7-55	7	13.6384	-	5
263	7-56	7	13.6411	-	5
264	7-57	7	13.0575	-	5
265	7-58	7	12.8959	-	5
266	7-59	7	12.9397	-	5
267	7-60	7	13.7014	-	5
268	7-61	7	13.2466	-	5
269	7-62	7	13.3178	-	5
270	7-63	7	12.7973	-	5
271	7-64	7	12.7945	-	5
272	7-65	7	13.2658	-	5
273	7-66	7	13.526	+	10
274	7-67	7	13.474	-	5
275	7-68	7	12.937	-	5
276	7-69	7	13.4493	+	30
277	7-70	7	13.0603	-	5
278	7-71	7	13.0932	-	5
279	7-72	7	13.4219	-	5
280	7-73	7	13.1699	-	5
281	7-74	7	12.8301	-	5
282	7-75	7	7.50137	-	5
283	7-76	7	7.87123	+	15
284	7-77	7	7.73151	+	10
285	7-78	7	7.87123	+	20
286	7-79	7	7.59452	-	5
287	7-80	7	6.8137	-	5
288	7-81	7	7.62466	-	5
289	7-82	7	7.02466	-	5
290	7-83	7	7.55616	-	5
291	7-84	7	7.04658	+	60
292	7-85	7	7.02466	-	5
293	7-86	7	7.05753	+	20
294	7-87	7	7.58356	-	5
295	7-88	7	7.21096	-	5
296	7-89	7	7.09863	-	5
297	7-90	7	7.8	+	15
298	7-91	7	7.34247	-	5
299	7-92	7	8.11507	-	5
300	7-93	7	8.16712	-	5
301	7-94	7	7.22192	-	5
302	7-95	7	7.66849	-	5
303	7-96	7	7.92055	-	5
304	7-97	7	8.15068	-	5
305	7-98	7	8.09041	-	5
306	7-99	7	7.96164	+	20
307	7-100	7	7.27397	-	5
308	7-101	7	7.15616	+	20
309	7-102	7	7.48219	-	5
310	7-103	7	7.30411	+	40
311	7-104	7	7.18356	+	20
312	15-1	15	16.5315	+	30
313	15-2	15	19.8575	-	5
314	15-3	15	19.5808	-	5
315	15-4	15	19.5068	-	5
316	15-5	15	19.4548	-	5
317	15-6	15	19.1753	+	120
318	15-7	15	16.7123	+	20
319	15-8	15	17.674	+	60
320	15-9	15	17.3562	-	5
321	15-10	15	17.6932	+	60
322	15-11	15	17.0904	-	5
323	15-12	15	17.7014	+	30
324	15-13	15	17.3178	+	40
325	15-14	15	17.1397	-	5
326	15-15	15	17.5781	+	30
327	15-16	15	17.2493	+	80
328	15-17	15	17.2548	-	5
329	15-18	15	17.6521	+	30
330	15-19	15	17.4274	-	5
331	15-20	15	17.5041	+	60
332	15-21	15	17.2712	-	5
333	15-22	15	18.989	+	20
334	15-23	15	17.3918	-	5
335	15-24	15	17.4493	+	80
336	15-25	15	17.1589	-	5
337	15-26	15	16.9425	-	5
338	15-27	15	17.1753	+	160
339	15-28	15	17.9397	+	30
340	15-29	15	17.463	+	40
341	15-30	15	17.8438	-	5
342	15-31	15	17.5096	-	5
343	15-32	15	17.3781	+	40
344	15-33	15	16.8384	-	5
345	15-34	15	17.0986	-	5
346	15-35	15	17.5562	+	30
347	15-36	15	17.4411	+	30
348	15-37	15	17.4219	+	40
349	15-38	15	18.1452	+	60
350	15-39	15	17.5452	+	120
351	15-40	15	17.0849	+	240
352	15-41	15	18.2384	-	5
353	15-42	15	17.0685	+	60
354	15-43	15	16.8192	+	20
355	15-44	15	17.326	+	60
356	15-45	15	16.8082	-	5
357	15-46	15	17.3781	-	5
358	15-47	15	17.3534	+	30
359	15-48	15	17.4822	-	5
360	15-49	15	17.0575	-	5
361	15-50	15	17.137	+	40
362	15-51	15	17.0548	+	60
363	15-52	15	17.326	-	5
364	15-53	15	17.0438	-	5
365	15-54	15	16.9589	+	60
366	15-55	15	17.2027	-	5
367	15-56	15	17.2055	-	5
368	15-57	15	17.2904	-	5
369	15-58	15	17.3452	+	240
370	15-59	15	17.7233	-	5
371	15-60	15	17.0521	-	5
372	15-61	15	17.4082	+	30
373	15-62	15	16.8192	-	5
374	15-63	15	17.4877	-	5
375	15-64	15	18	-	5
376	15-65	15	17	-	5
377	15-66	15	17	-	5
378	15-67	15	18	-	5
379	15-68	15	17	-	5
380	15-69	15	17	-	5
381	15-70	15	17	+	10
382	15-71	15	17	+	15
383	15-72	15	17	+	40
384	15-73	15	17	-	5
385	15-74	15	17	-	5
386	15-75	15	17	-	5
387	15-76	15	17	-	5
388	15-77	15	18	-	5
389	15-78	15	18	-	5
390	15-79	15	17	+	60
391	15-80	15	17	-	5
392	15-81	15	17	-	5
393	15-82	15	18	+	15
394	15-83	15	17	+	15
395	15-84	15	17	-	5
396	15-85	15	17	-	5
397	15-86	15	17	-	5
398	15-87	15	17	-	5
399	15-88	15	17	+	10
400	15-89	15	17	+	15
401	15-90	15	17	-	5
402	15-91	15	18	-	5
403	15-92	15	17	-	5
404	15-93	15	18	+	30
405	20-1	20	24.011	-	5
406	20-2	20	24.0767	+	240
407	20-3	20	20.0493	+	15
408	20-4	20	21.2548	-	5
409	20-5	20	20.3123	-	5
410	20-6	20	20.3507	-	5
411	20-7	20	20.3205	-	5
412	20-8	20	23.8	+	15
413	20-9	20	20.274	-	5
414	20-10	20	22.2192	+	160
415	20-11	20	20.8493	+	60
416	20-12	20	21.4	-	5
417	20-13	20	24.6548	+	15
418	20-14	20	21.1151	-	5
419	20-15	20	21.0356	-	5
420	20-16	20	19.9589	-	5
421	20-17	20	23.2986	+	30
422	20-18	20	22.7479	+	15
423	20-19	20	22.3671	+	240
424	20-20	20	23.4493	+	40
425	20-21	20	22.0767	+	60
426	20-22	20	24.9753	+	20
427	20-23	20	21.1753	-	5
428	20-24	20	22.2274	+	20
429	20-25	20	20.9534	-	5
430	20-26	20	20.7699	+	40
431	20-27	20	21.1123	-	5
432	20-28	20	24.4329	+	80
433	20-29	20	22.3315	-	5
434	20-30	20	24.6082	-	5
435	20-31	20	23.8712	-	5
436	20-32	20	23.5178	-	5
437	20-33	20	24.1123	-	5
438	20-34	20	24.0767	-	5
439	20-35	20	21.5342	-	5
440	20-36	20	23.9534	+	30
441	20-37	20	23.6164	-	5
442	20-38	20	23.9534	+	40
443	20-39	20	24.1205	-	5
444	20-40	20	20.9534	+	120
445	20-41	20	22.6164	+	15
446	20-42	20	24.2027	+	30
447	20-43	20	23.7836	+	240
448	20-44	20	22.2027	+	10
449	20-45	20	21.3644	+	30
450	20-46	20	23.5342	-	5
451	20-47	20	23.7534	-	5
452	20-48	20	23.8438	-	5
453	20-49	20	22.8082	-	5
454	20-50	20	20.8712	+	30
455	20-51	20	21.6986	-	5
456	20-52	20	23.4795	+	30
457	20-53	20	23.1562	-	5
458	20-54	20	23	-	5
459	20-55	20	23	+	15
460	20-56	20	24	+	10
461	20-57	20	24	-	5
462	20-58	20	24	-	5
463	20-59	20	24	+	15
464	20-60	20	23	+	15
465	20-61	20	24	-	5
466	20-62	20	24	-	5
467	20-63	20	23	-	5
468	20-64	20	24	+	30
469	20-65	20	23	+	30
470	20-66	20	23	-	5
471	20-67	20	22	-	5
472	20-68	20	23	-	5
473	20-69	20	20	-	5
474	20-70	20	24	-	5
475	20-71	20	24	+	60
476	20-72	20	23	+	30
477	20-73	20	23	-	5
478	20-74	20	20	-	5
479	20-75	20	24	+	15
480	20-76	20	22	-	5
481	20-77	20	23	+	15
482	20-78	20	21	+	30
483	20-79	20	24	+	15
484	20-80	20	20	+	20
485	20-81	20	24	-	5
486	20-82	20	24	+	160
487	20-83	20	24	-	5
488	25-1	25	34.6986	+	30
489	25-2	25	25.5589	+	20
490	25-3	25	27.6219	+	10
491	25-4	25	28.011	+	30
492	25-5	25	30.3699	-	5
493	25-6	25	29.9014	-	5
494	25-7	25	28.7973	-	5
495	25-8	25	29.1808	-	5
496	25-9	25	32.6192	+	15
497	25-10	25	26.7945	+	160
498	25-11	25	33.0575	+	60
499	25-12	25	34.4849	+	15
500	25-13	25	33.9151	+	10
501	25-14	25	34.1233	-	5
502	25-15	25	34.1288	+	60
503	25-16	25	25.4493	+	15
504	25-17	25	31.2932	+	60
505	25-18	25	30.6466	+	60
506	25-19	25	32.5288	-	5
507	25-20	25	28.5068	+	30
508	25-21	25	33.7205	+	60
509	25-22	25	30.6959	+	15
510	25-23	25	25.9753	-	5
511	25-24	25	33.7397	+	15
512	25-25	25	25.2329	+	40
513	25-26	25	34.9342	+	40
514	25-27	25	25.9479	+	30
515	25-28	25	28.1808	+	40
516	25-29	25	32.7233	-	5
517	25-30	25	33.6959	-	5
518	25-31	25	32.2575	+	120
519	25-32	25	28.8356	+	30
520	25-33	25	34.589	+	30
521	25-34	25	30.0356	-	5
522	25-35	25	26.0767	-	5
523	25-36	25	26.5425	-	5
524	25-37	25	30.3699	-	5
525	25-38	25	33.1452	+	80
526	25-39	25	26.6603	-	5
527	25-40	25	33.337	-	5
528	25-41	25	28.863	+	30
529	25-42	25	28.4603	+	30
530	25-43	25	32.726	+	30
531	25-44	25	33.3315	+	30
532	25-45	25	27.674	+	15
533	25-46	25	27.137	+	30
534	25-47	25	32.337	+	30
535	25-48	25	29.9781	+	60
536	25-49	25	25.8192	+	20
537	25-50	25	32.8521	-	5
538	25-51	25	26.0521	-	5
539	25-52	25	34.1479	+	120
540	25-53	25	32.4767	+	40
541	25-54	25	29.6904	+	30
542	25-55	25	27.9616	+	15
543	25-56	25	34.8192	+	20
544	25-57	25	34.4055	+	30
545	25-58	25	25.7452	+	30
546	25-59	25	32	+	30
547	25-60	25	32	+	30
548	25-61	25	34	-	5
549	25-62	25	30	-	5
550	25-63	25	30	-	5
551	25-64	25	24	-	5
552	25-65	25	30	-	5
553	25-66	25	30	-	5
554	25-67	25	30	-	5
555	25-68	25	28	+	40
556	25-69	25	31	-	5
557	25-70	25	28	-	5
558	25-71	25	26	-	5
559	25-72	25	25	+	15
560	25-73	25	29	+	30
561	25-74	25	26	+	15
562	25-75	25	25	+	15
563	25-76	25	25	+	15
564	25-77	25	25	+	15
565	25-78	25	29	+	40
566	25-79	25	30	-	5
567	25-80	25	28	+	30
568	25-81	25	29	+	20
569	25-82	25	27	+	20
570	25-83	25	28	+	30
571	25-84	25	29	-	5
572	25-85	25	28	+	15
573	25-86	25	28	+	15
574	25-87	25	24	-	5
575	25-88	25	30	-	5
576	35-1	35	38.5151	+	60
577	35-2	35	38.874	+	40
578	35-3	35	40.6	+	40
579	35-4	35	37.3616	+	60
580	35-5	35	38.3534	+	30
581	35-6	35	43.863	+	80
582	35-7	35	44.1973	+	30
583	35-8	35	35.3014	+	30
584	35-9	35	43.6411	+	15
585	35-10	35	38.1151	+	40
586	35-11	35	44.2137	+	15
587	35-12	35	35.737	+	40
588	35-13	35	39.7096	-	5
589	35-14	35	44.2959	+	30
590	35-15	35	41.2521	+	20
591	35-16	35	35.9479	+	240
592	35-17	35	35.8521	+	30
593	35-18	35	40	-	5
594	35-19	35	41.4795	+	80
595	35-20	35	41.0986	+	15
596	35-21	35	39.3205	+	15
597	35-22	35	44.1315	-	5
598	35-23	35	36.411	+	30
599	35-24	35	44.2658	+	40
600	35-25	35	39.4685	+	80
601	35-26	35	37.7288	-	5
602	35-27	35	37.1205	-	5
603	35-28	35	35.5342	-	5
604	35-29	35	35.4274	+	15
605	35-30	35	43.9808	+	60
606	35-31	35	36.9123	+	30
607	35-32	35	43.3753	+	40
608	35-33	35	41.8658	+	30
609	35-34	35	43.2822	+	40
610	35-35	35	44.1068	+	60
611	35-36	35	36.8027	+	60
612	35-37	35	42.6192	+	30
613	35-38	35	39.4411	+	60
614	35-39	35	41.1315	+	30
615	35-40	35	41.9452	+	20
616	35-41	35	40.0055	-	1
617	35-42	35	41.5918	+	30
618	35-43	35	41.4137	+	120
619	35-44	35	37.9589	+	30
620	35-45	35	38.9205	-	1
621	35-46	35	38.4082	-	1
622	35-47	35	40.6	+	15
623	35-48	35	38.3068	+	30
624	35-49	35	42.6685	+	15
625	35-50	35	40.2301	+	30
626	35-51	35	42.5726	+	40
627	35-52	35	36.526	+	15
628	35-53	35	44	+	15
629	35-54	35	44	+	10
630	35-55	35	41	-	5
631	35-56	35	42	+	10
632	35-57	35	40	+	15
633	35-58	35	37	+	30
634	35-59	35	40	+	15
635	35-60	35	41	+	15
636	35-61	35	43	-	5
637	35-62	35	37	+	15
638	35-63	35	43	+	60
639	35-64	35	34	+	60
640	35-65	35	39	+	120
641	35-66	35	36	-	5
642	35-67	35	37	+	15
643	35-68	35	40	-	5
644	35-69	35	44	+	10
645	35-70	35	41	-	5
646	35-71	35	42	+	60
647	35-72	35	36	+	30
648	35-73	35	43	+	15
649	35-74	35	38	+	30
650	35-75	35	40	-	5
651	35-76	35	35	+	160
652	35-77	35	43	+	30
653	35-78	35	38	-	5
654	35-79	35	38	-	5
655	35-80	35	38	-	5
656	45-1	45	46.5479	+	30
657	45-2	45	82.2685	+	30
658	45-3	45	51.2082	+	30
659	45-4	45	48.4795	+	20
660	45-5	45	58.9123	+	30
661	45-6	45	67.7534	+	30
662	45-7	45	47.474	+	30
663	45-8	45	48.5945	+	10
664	45-9	45	48.2548	+	30
665	45-10	45	66.4164	+	15
666	45-11	45	47.9068	+	30
667	45-12	45	49.7151	+	20
668	45-13	45	45.8795	-	5
669	45-14	45	45.9315	-	5
670	45-15	45	48.5315	-	5
671	45-16	45	50.5041	+	15
672	45-17	45	58.4192	+	30
673	45-18	45	50.1973	+	30
674	45-19	45	64.5342	+	30
675	45-20	45	47.3945	+	30
676	45-21	45	52.6219	+	30
677	45-22	45	53.4849	+	30
678	45-23	45	49.9726	+	40
679	45-24	45	46.4	+	30
680	45-25	45	54.9616	+	20
681	45-26	45	61.3836	+	30
682	45-27	45	57.7753	+	40
683	45-28	45	52.8438	-	5
684	45-29	45	48.1644	+	20
685	45-30	45	54.8767	-	5
686	45-31	45	47.0438	+	60
687	45-32	45	58.5151	+	30
688	45-33	45	52.1616	-	5
689	45-34	45	53.1068	+	30
690	45-35	45	48.8356	-	5
691	45-36	45	48.1342	-	5
692	45-37	45	47.726	+	15
693	45-38	45	48.5151	+	30
694	45-39	45	47.1096	-	5
695	45-40	45	48.5425	-	5
696	45-41	45	54.8219	+	15
697	45-42	45	51.6603	+	30
698	45-43	45	55.8438	+	15
699	45-44	45	57.8685	+	30
700	45-45	45	56.2466	-	5
701	45-46	45	65.5288	+	30
702	45-47	45	57.6384	+	20
703	45-48	45	52.4877	+	10
704	45-49	45	57.8411	+	20
705	45-50	45	51.5644	-	5
706	45-51	45	45.1288	+	30
707	45-52	45	54.2658	-	5
708	45-53	45	48.4712	-	5
709	45-54	45	55.6219	-	5
710	45-55	45	52.0192	+	30
711	45-56	45	47.7808	+	30
712	45-57	45	47.9562	-	5
713	45-58	45	47.1014	+	15
714	45-59	45	51.7315	+	30
715	45-60	45	58.6055	-	5
716	45-61	45	51.474	+	60
717	45-62	45	50.4438	+	80
718	45-63	45	46.2055	+	20
719	45-64	45	49.3616	+	10
720	45-65	45	53.6959	+	30
721	45-66	45	49.4137	+	30
722	45-67	45	62.1836	-	5
723	45-68	45	51.5233	+	30
724	45-69	45	55.4932	+	15
725	45-70	45	47.5123	-	5
726	45-71	45	45.4767	+	240
727	45-72	45	52.9945	-	5
728	45-73	45	45.4082	+	40
729	45-74	45	60.4795	-	5
730	45-75	45	53.9452	-	5
731	45-76	45	46.5205	-	5
732	45-77	45	55	+	30
733	45-78	45	50	-	5
734	45-79	45	54	+	30
735	45-80	45	55	+	120
736	45-81	45	55	+	40
737	45-82	45	53	+	15
738	45-83	45	60	+	20
739	45-84	45	60	+	15
740	45-85	45	48	+	40
741	45-86	45	51	+	30
742	45-87	45	51	+	30
743	45-88	45	51	+	15
744	45-89	45	45	+	15
745	45-90	45	50	+	20
746	45-91	45	52	+	20
747	45-92	45	50	+	30
748	45-93	45	50	+	15
749	45-94	45	52	+	60
750	45-95	45	53	+	80
751	45-96	45	61	+	15
752	45-97	45	59	-	5
753	45-98	45	51	-	5
754	45-99	45	59	+	15
755	45-100	45	44	+	80
756	45-101	45	49	-	5
757	45-102	45	52	+	15
758	45-103	45	50	+	30
759	45-104	45	50	+	15
760	45-105	45	52	+	15
761	45-106	45	44	+	30
