# Supplementary material for: Serological and molecular epidemiology of Japanese Encephalitis in Zhejiang, China, 2015-2018
Source: PLoS Negl Trop Dis. 2020 Aug 27;14(8):e0008574. doi: 10.1371/journal.pntd.0008574 (PMC7491720; doi:10.1371/journal.pntd.0008574)
Supplement: S2 Table — Details of JEV strains involved in Phylogenetic Analysis in this study. A total of 57 selected strains were involved in phylogenetic analysis, including 23 samples derived from Zhejiang Province, and 34 strains derived from other provinces in China or abroad. Isolated year, source, region, country, genotype and GenBank accession number were listed for each sample. (XLSX) [file pntd.0008574.s003.xlsx]

## Sheet: Sheet1
S1 Details of JEV strains involved in Phylogenetic Analysis in this study
Strain	Year	Source	Region	Country	Genotype	GenBank accession no.
ZJ-JY-75-18	2018	Culex triaeniorhynchus	Zhejiang	China	I	MK095888
ZJ-WY-326-18	2018	Culex triaeniorhynchus	Zhejiang	China	I	MK095914
ZJ-CX-51-17	2017	Culex triaeniorhynchus	Zhejiang	China	I	MK095821
ZJ-JD-54-16	2017	Culex triaeniorhynchus	Zhejiang	China	I	MK095875
ZJ-YW-327-17	2016	Culex triaeniorhynchus	Zhejiang	China	I	MK095838
ZJ-YW-9-16	2016	Culex triaeniorhynchus	Zhejiang	China	I	MK095859
K13GN44	2013	Culex triaeniorhynchus	Haman-gun	South Korea	I	KM496501
ZJ-JD-88-17	2017	Culex triaeniorhynchus	Zhejiang	China	I	MK095814
ZJ-XJ-35-15	2015	Culex triaeniorhynchus	Zhejiang	China	I	MK095790
ZJ-JY-255-18	2018	Culex triaeniorhynchus	Zhejiang	China	I	MK095909
HNML3	2015	Swine	Hunan	China	I	KY927861
SXYC1548	2015	Culex triaeniorhynchus	Shanxi	China	I	KY078828
ZJ-JD-22-16	2016	Culex triaeniorhynchus	Zhejiang	China	I	MK095873
ZJ 14-9	2014	Culex triaeniorhynchus	Zhejiang	China	I	KM576776
ZJ-YW-325-17	2017	Culex triaeniorhynchus	Zhejiang	China	I	MK095840
ZJ-CX-83-18	2018	Culex triaeniorhynchus	Zhejiang	China	I	MK095911
GZDJ1648	2016	Culex pipiens quinquefasciatus	Guizhou	China	I	MF979780
TPC0806C	2008	Culex triaeniorhynchus	Taiwan	China	I	GQ260635
ZJ13-09	2013	Culex triaeniorhynchus	Zhejiang	China	I	KJ000035
KL115/SD/CHN/13	2013	Culex triaeniorhynchus	Shandong	China	I	KJ190850
SC04-27	2004	Culex	Sichuan	China	I	DQ404095
ZJ12-07	2012	Culex triaeniorhynchus	Zhejiang	China	I	KJ000032
YL0806F	2008	Culex triaeniorhynchus	Taiwan	China	I	GQ260633
ZJ06-XJP613	2006	Culex triaeniorhynchus	Zhejiang	China	I	EU258741
K05-GS	2005	Culex triaeniorhynchus	Gunsan	South Korea	I	FJ938223
ZJ09-108	2009	Culex triaeniorhynchus	Zhejiang	China	I	JN216866
ZJ10-7	2010	Culex triaeniorhynchus	Zhejiang	China	I	JN216867
JaNAr32-04	2004	mosquito	Nagasaki	Japan	I	FJ185151
SH03-124	2003	Culex triaeniorhynchus	Shanghai	China	I	DQ404100
SC09-X77	2009	Culex triaeniorhynchus	Sichuan	China	I	JQ411673
HN04-40	2004	Culex	Henan	China	I	DQ404089
Yunnan2016-4	2016	mosquito	Yunnan	China	I	MG644385
ZJ14-07	2014	Culex triaeniorhynchus	Zhejiang	China	I	KM576776
ZJ-YW-36-15	2015	Culex triaeniorhynchus	Zhejiang	China	I	MK095789
JEV/sw/Okinawa/153/15	2015	Swine	Okinawa	Japan	I	LC075515
FU AF2	1995	Human Blood	Torres Strait	Australia	II	AF217620
WTP-70-22	1970	mosquito	Kuala Lumpur	Malaysia	II	U70421
JKT6468	1981	Culex triaeniorhynchus	Flores	Indonesia	IV	U70407
JKT9092	1981	mosquito		Indonesia	IV	U70409
Beijing-1					III	L48961
Nakayama	1935	Human Brain	Nakayama	Japan	III	U70413
JEV/LKO/15	2011/2013	Cerebrospinal Fluid		India	III	KY083693
YNJH04-25-3	2004	Culex fuscocep halus	Yunnan	China	III	DQ404148
FJ03-94	2003	Human Blood	Fujian	China	III	DQ404126
P3	1949	Human Brain	Beijing	China	III	U47032
SA 14-14-2		Vaccine		China	III	D90195
FCG792	2016	Swine	Guangxi	China	III	KY807144
CH-13	1957	Human Brain	Sichuan	China	III	AY243829
ZJ82-2	1982	Culex triaeniorhynchus	Zhejiang	China	III	KJ000038
K83P34	1983	Culex triaeniorhynchus		South Korea	III	FJ938231
JaNAr0990	1990	mosquito	Nagasaki	Japan	III	AY427797
ZJ82-6	1982	Culex triaeniorhynchus	Zhejiang	China	III	KJ000039
ZJ83-8	1983	Culex triaeniorhynchus	Zhejiang	China	III	KJ000040
Muar	1952	Human Brian		Malaysia	V	HM596272
XZ0934	2009	Culex triaeniorhynchus	Tibet	China	V	JF915894
K 15GN 163	2015	Culex pipiens	Gyeongsangnam	South Korea	V	MF526900
MVEV-51	1951	Human Brain		Australia	Outgroup	NC000943
